# Supplementary material for: Population connectivity: dam migration mitigations and contemporary site fidelity in arctic char
Source: BMC Evol Biol. 2011 Jul 14;11:207. doi: 10.1186/1471-2148-11-207 (PMC3161007; doi:10.1186/1471-2148-11-207)
Supplement: Additional file 1 — Summary statistics. Sample sites, number of analyzed individuals (n), number of amplified individuals (N), number of alleles (Nall), expected and observed (direct count) heterozygosity (He and Ho). Significant departures from HW (P < 0.05) within sites after FDR correction are marked *. [file 1471-2148-11-207-S1.XLS]

## Sheet: Ark1
	PAL spawners (N=102)					TUN spawners (N=68)					X (n=20)
Loci	N	Nall	He	Ho	Ar	N	Nall	He	Ho	Ar	N	Nall	He	Ho	Ar
MST85	101	13	0.8414	0.8812	12.746	67	12	0.7877	0.8209	12	20	11	0.8487	0.9	10.799
Sco213	102	20	0.9307	0.9804	19.396	68	19	0.9015	0.9118	18.957	20	14	0.8988	0.95	13.795
Sco202	102	9	0.8243	0.7843	8.635	68	7	0.8373	0.8676	7	20	7	0.8012	0.85	6.95
Sco204	102	16	0.8746	0.8725	14.668	68	14	0.8392	0.75	13.971	20	13	0.8562	0.95	12.794
Sfo23	102	23	0.912	0.9314	21.753	68	20	0.8769	0.8971	19.942	20	14	0.8763	0.8	13.699
Sfo8	102	12	0.8495	0.8137	11.454	68	13	0.8589	0.8824	12.999	20	8	0.8313	0.95	7.996
Smm17	102	8	0.6817	0.6373	7.305	68	7	0.7123	0.6471	7	20	6	0.6637	0.6	5.947
Smm24	102	18	0.9039	0.9118	17.728	68	14	0.8879	0.8971	13.986	19	11	0.8684	0.9474	11
Ssa85	101	20	0.8522	0.8713	18.153	68	16	0.8423	0.8676	15.928	20	9	0.8537	0.9	8.949
Str73	102	2	0.1689	0.1863	2	68	2	0.2076	0.2353	2	20	2	0.095	0.1	1.999
Average	101.8	14.1	0.78392	0.78702	13.3838	67.9	12.4	0.77516	0.77769	12.3783	19.9	9.5	0.75933	0.79474	9.3928
	P1 (n=34)					P2 (n=34)					P3 (n=34)
Loci	N	Nall	He	Ho	Ar	N	Nall	He	Ho	Ar	N	Nall	He	Ho	Ar
MST85	33	10	0.8237	0.8485	10	34	11	0.8447	0.9118	10.94	34	13	0.8378	0.8824	12.881
Sco213	34	17	0.9208	0.9706	16.94	34	15	0.92	1,0000*	14.999	34	16	0.9208	0.9706	15.969
Sco202	34	7	0.785	0.7353	7	34	7	0.8088	0.7647	7	34	9	0.8361	0.8529	8.941
Sco204	34	14	0.8439	0.8824	13.852	34	12	0.8854	0.8824	11.97	34	14	0.8741	0.8529	13.911
Sfo23	34	17	0.9096	1	16.881	34	17	0.8845	0.9412	16.881	34	21	0.9139	0.8529	20.793
Sfo8	34	11	0.8421	0.7941	10.94	34	9	0.814	0.7941	8.999	34	11	0.8486	0.8529	10.969
Smm17	34	7	0.6579	0.5882	6.912	34	6	0.6579	0,5588*	5.999	34	5	0.6492	0.7647	5
Smm24	34	14	0.8906	0.9118	13.939	34	14	0.901	0,9118*	13.969	34	14	0.8828	0,9118*	13.94
Ssa85	33	14	0.8012	0.8182	14	34	15	0.8568	0.8235	14.881	34	14	0.8607	0.9706	13.881
Str73	34	2	0.2509	0.2941	2	34	2	0.1107	0.1176	2	34	2	0.1362	0.1471	2
Average	33.8	11.3	0.77257	0.78432	11.2464	34	10.8	0.76838	0.7479	10.7638	34	11.9	0.77602	0.794111	11.8285
	T1 (n=34)					T2 (n=34)					ALL (n=190)
Loci	N	Nall	He	Ho	Ar	N	Nall	He	Ho	Ar	N	Nall	He	Ho	Ar
MST85	34	10	0.792	0.8529	9.911	33	11	0.7612	0.7879	11	188	15	0.8296	0.8617	15
Sco213	34	17	0.8936	0.9412	16.822	34	14	0.8858	0,8824*	13.94	190	22	0.9245	0.9526	21.989
Sco202	34	7	0.8292	0.9118	7	34	7	0.8227	0.8235	7	190	9	0.829	0.8211	8.989
Sco204	34	13	0.8426	0.7941	12.941	34	13	0.83	0.7059	12.853	190	17	0.8642	0.8368	16.979
Sfo23	34	19	0.8888	0.8824	18.85	34	12	0.849	0.9118	11.91	190	26	0.9008	0.9053	25.968
Sfo8	34	12	0.8698	0,9412*	11.969	34	9	0.8227	0,8235*	8.97	190	14	0.8556	0.8526	13.989
Smm17	34	7	0.715	0.7353	6.999	34	4	0.6985	0.5588	4	190	9	0.6984	0.6368	8.979
Smm24	34	12	0.878	0.8529	11.97	34	14	0.8841	0.9412	12.94	189	20	0.9007	0.9101	20
Ssa85	34	15	0.8625	0.8824	14.853	34	12	0.8106	0.8529	11.853	189	20	0.852	0.873	19.984
Str73	34	2	0.1609	0.1765	2	34	2	0.2509	0.2941	2	190	2	0.1758	0.1947	2
Average	34	11.4	0.77324	0.781056	11.3315	33.9	9.8	0.76155	0.734513	9.6466	189.6	15.4	0.78306	0.78447	15.3877
